# Supplementary material for: Draft Genomes and Comparative Analysis of Seven Mangrove Rhizosphere-Associated Fungi Isolated From Kandelia obovata and Acanthus ilicifolius
Source: Front Fungal Biol. 2021 Apr 14;2:626904. doi: 10.3389/ffunb.2021.626904 (PMC10512393; doi:10.3389/ffunb.2021.626904)
Supplement: Supplementary file 1 [file Data_Sheet_1.ZIP]

Archive with 3 entries (2 files):
- Supplemental Materials/
- Supplemental Materials/Supplementary Figures.docx
- Supplemental Materials/Supplementary Tables.xlsx
