# Supplementary material for: Draft Genomes and Comparative Analysis of Seven Mangrove Rhizosphere-Associated Fungi Isolated From Kandelia obovata and Acanthus ilicifolius
Source: Front Fungal Biol. 2021 Apr 14;2:626904. doi: 10.3389/ffunb.2021.626904 (PMC10512393; doi:10.3389/ffunb.2021.626904)
Supplement: Supplementary file 1 [file Data_Sheet_1.ZIP › Supplemental Materials/Supplementary Tables.xlsx]

## Sheet: Supplementary Table 1
Supplementary Table 1. ITS identity of seven sequences fungi
Sample	Classified Species	Accesion	Identity	Associated Mangrove
F012	Westerdykella dispersa	NR_111187.1	98.88	Kandelia obovate
F014	Trichoderma lixii	NR_131264.1	99.68	Kandelia obovate
F034	Talaromyces fuscoviridis	NR_153227.1	99.46	Kandelia obovate
F023	Aspergillus tubingensis	NR_131293.1	100	Acanthus ilicifolius
F032	Penicillium brefeldianum	NR_138263.1	100	Acanthus ilicifolius
F033	Neoroussoella solani	NR_145198.1	99.49	Acanthus ilicifolius
F035	Arthrinium marii	NR_166043.1	100	Acanthus ilicifolius

## Sheet: Supplementary Table 2
Supplementary Table 2. Genome information of 30 analyzed fungi (mangrove fungi are given in red)
Sepcies	Accesion number	Genome Siez (Mb)	GC%	Genome BUSCO(%)	Gene BUSCO(%)
Arthrinium marii	F035	45.8634	54.33	97.4	97
Aspergillus aculeatinus	GCA_003184765	36.4716	50.36	96.9	95.2
Aspergillus aculeatus	GCA_001890905	35.4244	50.86	97.1	95.9
Aspergillus albertensis	GCA_009193605	40.14	47.17	98.6	95.8
Aspergillus alliaceus	GCA_009176365	40.1685	47.11	98.4	95
Aspergillus tubingensis	F023	37.1894	49.36	99.1	97.5
Daldinia sp.EC12	GCA_002120325	37.551	44.99	97.1	96.5
Leptosphaeria maculans	GCA_000230375	45.1246	45.19	97.2	93.5
Parastagonospora nodorum	GCA_000146915	37.214	50.43	96.8	87.2
Penicillium antarcticum	GCA_002072345	31.455	48.82	97.9	94.6
Penicillium arizonense	GCA_001773325	33.7291	49.12	98.2	96.7
Penicillium brasilianum	GCA_001048715	35.8886	49.48	97.6	97.8
Penicillium brasilianum	GCA_002016555	32.946	50.01	97.3	94.5
Penicillium brefeldianum	F032	32.5507	51.53	96.9	95.9
Penicillium variabile HXQ-H-1	CNP0000487	33.3189	47.59	96.4	86.4
Pestalotiopsis fici	GCA_000516985	51.9107	48.73	96.9	96.8
Neoroussoella solani	F033	48.2716	48.78	97.8	97.2
Talaromyces amestolkiae	GCA_001896365	33.7219	46.53	97.8	92.6
Talaromyces atroroseus	GCA_001907595	30.8586	44.35	96.1	93.1
Talaromyces cellulolyticus	GCA_000829775	36.4028	46.63	96.4	91.3
Talaromyces fuscoviridis	F034	36.1857	47.07	97.8	94.3
Talaromyces islandicus	GCA_000985935	34.7158	46.25	96.6	94.2
Trichoderma arundinaceum	GCA_003012105	36.8724	50.04	96.7	91.4
Trichoderma asperellum	GCA_003025105	37.4646	47.34	98.9	97.8
Trichoderma atroviride	GCA_000171015	36.1437	49.75	98.9	97.3
Trichoderma citrinoviride	GCA_003025115	33.2152	52.44	95.4	93.4
Trichoderma guizhouense	GCA_002022785	38.3295	49.61	98.9	98.3
Trichoderma harzianum	GCA_000988865	39.7215	48.48	98.4	97
Trichoderma lixii	F014	40.8302	49.05	98.7	97.9
Westerdykella dispersa	F012	29.3861	52.71	98.2	98.1

## Sheet: Supplementary Table 3
Supplementary Table 3. Statistics of CAZy annotation calculated on six classes
#ID	AA	CBM	CE	GH	GT	PL	Total
Aspergillus tubingensis F023	101	6	83	243	100	10	543
Westerdykella dispersa F012	108	3	71	202	86	5	475
Neoroussoella solani F033	231	15	130	354	83	19	832
Arthrinium marii F035	195	6	112	297	92	10	712
Trichoderma lixii F014	79	2	64	253	85	6	489
Penicillium brefeldianum F032	75	9	76	304	91	9	564
Talaromyces fuscoviridis F034	87	9	93	296	84	7	576
Aspergillus aculeatinus GCA_003184765	103	7	77	249	95	11	542
Aspergillus aculeatus GCA 001890905	101	6	77	244	94	11	533
Aspergillus albertensis GCA 009193605	93	6	88	260	103	18	568
Aspergillus alliaceus GCA_009176365	92	5	83	261	108	19	568
Daldinia sp. GCA 002120325	129	2	74	236	78	9	528
Leptosphaeria maculans GCA_000230375	85	3	65	208	83	20	464
Parastagonospora nodorum GCA_000146915	140	4	89	261	84	11	589
Penicillium antarcticum GCA_002072345	83	7	74	242	84	10	500
Penicillium arizonense GCA_001773325	93	7	79	296	93	10	578
Penicillium brasilianum GCA_001048715	77	11	79	277	95	9	548
Penicillium brasilianum GCA_002016555	75	10	76	268	93	9	531
Penicillium variabile HXQ-H-1	85	3	78	290	88	7	551
Pestalotiopsis fici GCA_000516985	225	10	171	405	100	39	950
Talaromyces amestolkiae GCA_001896365	77	12	91	328	81	6	595
Talaromyces atroroseus GCA_001907595	53	4	66	208	81	4	416
Talaromyces cellulolyticus GCA_000829775	95	7	92	325	86	7	612
Talaromyces islandicus GCA_000985935	72	4	67	288	91	6	528
Trichoderma arundinaceum GCA_003012105	76	3	52	228	81	4	444
Trichoderma asperellum GCA_003025105	64	5	49	241	85	7	451
Trichoderma atroviride GCA_000171015	68	3	49	241	84	8	453
Trichoderma citrinoviride GCA_003025115	60	4	41	193	79	5	382
Trichoderma guizhouense GCA_002022785	80	1	66	243	83	6	479
Trichoderma harzianum GCA_000988865	77	3	69	246	84	6	485

## Sheet: Supplementary Table 4
Supplementary Table 4. Statistcis of CAZy annotation calculated in detail
ID	Aspergillus tubingensis F023	Arthrinium marii F035	Penicillium brefeldianum F032	Neoroussoella solani F033	Talaromyces fuscoviridis F034	Trichoderma lixii F014	Westerdykella dispersa F012	Penicillium variabile HXQ-H-1	Aspergillus aculeatinus GCA_003184765	Aspergillus aculeatus GCA_001890905	Aspergillus albertensis GCA_009193605	Aspergillus alliaceus GCA_009176365	Daldinia sp. GCA_002120325	Leptosphaeria maculans GCA_000230375	Parastagonospora nodorum GCA_000146915	Penicillium antarcticum GCA_002072345	Penicillium arizonense GCA_001773325	Penicillium brasilianum GCA_001048715	Penicillium brasilianum GCA_002016555	Pestalotiopsis fici GCA_000516985	Talaromyces amestolkiae GCA_001896365	Talaromyces atroroseus GCA_001907595	Talaromyces cellulolyticus GCA_000829775	Talaromyces islandicus GCA_000985935	Trichoderma arundinaceum GCA_003012105	Trichoderma asperellum GCA_003025105	Trichoderma atroviride GCA_000171015	Trichoderma citrinoviride GCA_003025115	Trichoderma guizhouense GCA_002022785	Trichoderma harzianum GCA_000988865
AA1	9	13	6	10	9	4	8	8	10	9	6	5	7	5	6	5	6	7	8	22	14	4	10	8	5	7	5	4	4	4
AA11	2	5	3	5	4	4	5	4	3	3	5	6	4	4	5	4	9	3	2	6	3	3	4	4	3	3	2	3	3	3
AA12	0	3	0	5	0	1	5	0	0	0	0	0	3	3	3	0	0	0	0	3	0	0	0	0	0	1	1	1	1	0
AA13	0	0	0	1	0	0	1	1	1	1	1	1	1	1	1	1	1	1	1	2	0	0	0	1	0	0	0	0	0	0
AA14	0	0	1	1	0	2	0	0	1	1	1	1	1	0	1	0	1	1	0	0	0	0	0	0	2	2	2	2	2	2
AA16	1	3	1	4	0	0	2	0	1	1	1	1	1	1	2	0	1	1	1	3	0	0	0	0	0	0	0	0	0	0
AA2	2	7	2	8	2	6	6	2	2	2	2	2	5	7	9	2	2	3	2	12	2	3	3	1	6	5	5	5	7	7
AA3	35	47	25	48	23	21	16	24	23	24	27	25	29	18	31	25	31	27	24	57	23	17	30	18	17	14	14	13	21	20
AA4	3	1	5	5	9	3	4	8	6	2	2	2	5	1	3	3	3	4	4	5	4	3	5	3	2	3	2	2	2	3
AA5	0	3	2	2	2	1	2	2	1	1	2	2	1	5	5	2	4	0	0	4	2	2	2	2	0	1	1	1	1	1
AA6	1	1	1	1	2	1	1	2	2	3	1	1	1	0	1	1	1	1	1	1	2	1	4	1	1	1	1	1	1	1
AA7	41	79	23	58	34	33	27	32	45	45	36	37	38	19	42	36	29	24	26	78	26	19	36	32	37	24	32	25	35	32
AA8	1	4	0	3	0	0	2	1	2	2	2	2	3	1	3	0	0	0	0	4	0	0	0	1	0	0	0	0	0	0
AA9	6	29	6	80	2	3	29	1	6	7	7	7	30	20	28	4	5	5	6	28	1	1	1	1	3	3	3	3	3	4
CBM1	0	0	0	0	1	0	0	0	0	0	0	0	0	0	0	0	0	0	0	0	1	1	0	0	0	1	0	1	0	0
CBM13	0	1	0	0	0	1	0	0	0	0	1	1	0	0	0	0	0	0	0	2	0	0	0	0	2	0	0	1	0	1
CBM21	1	1	1	1	1	1	1	1	1	1	1	1	1	1	1	1	1	1	1	1	1	1	1	1	1	1	1	1	1	1
CBM22	0	0	0	0	0	0	0	0	0	0	0	0	0	0	0	0	0	1	1	0	0	0	0	0	0	0	0	0	0	0
CBM24	0	0	0	0	1	0	0	1	1	0	0	0	0	0	0	0	0	0	0	0	0	1	0	0	0	0	0	0	0	0
CBM32	0	0	0	1	0	0	1	0	0	0	0	0	0	0	0	0	0	0	0	0	0	0	0	0	0	0	0	0	0	0
CBM35	0	0	0	1	0	0	1	0	0	0	0	0	0	1	0	0	0	0	0	0	0	0	0	0	0	0	0	0	0	0
CBM38	0	0	0	0	0	0	0	0	0	0	0	0	0	0	0	0	0	0	0	0	0	0	0	1	0	0	0	0	0	0
CBM50	1	0	0	0	0	0	0	0	1	1	0	0	0	0	0	0	0	0	0	0	0	0	0	0	0	1	0	0	0	0
CBM63	1	2	2	1	1	0	0	0	1	1	1	1	0	1	1	1	1	1	1	1	1	0	1	0	0	0	0	0	0	0
CBM66	0	0	1	0	1	0	0	0	0	0	1	1	0	0	0	0	0	0	0	0	0	0	1	0	0	1	1	1	0	0
CBM67	3	2	5	11	4	0	0	1	3	3	2	1	1	0	2	5	5	8	7	6	9	1	4	2	0	1	1	0	0	1
CE1	3	18	4	14	5	4	13	4	2	3	6	6	8	6	11	3	3	4	3	13	4	3	4	5	3	5	3	3	4	7
CE10	58	50	45	74	61	42	30	48	50	49	53	50	34	25	40	50	53	48	47	88	58	46	57	39	33	23	25	24	43	43
CE12	2	2	2	2	3	0	3	2	3	3	3	3	2	3	3	2	2	2	2	6	3	1	3	2	0	0	0	0	0	0
CE15	0	1	0	4	0	1	3	0	0	0	0	0	3	2	1	0	0	0	0	3	0	0	0	1	1	1	1	1	1	1
CE16	3	2	5	5	3	3	3	5	6	5	3	2	2	3	2	2	4	3	3	14	4	4	3	2	2	4	3	2	3	3
CE2	1	1	0	1	1	0	1	1	0	0	1	1	1	1	1	0	0	1	1	1	1	1	2	1	0	0	0	0	0	0
CE3	1	13	2	6	3	4	3	6	0	0	5	5	9	2	4	1	3	2	2	12	4	0	7	1	2	3	5	2	5	5
CE4	7	8	7	11	8	4	8	4	6	7	5	5	7	10	11	7	7	8	8	12	6	4	8	6	5	4	5	4	4	2
CE5	4	14	5	9	4	5	4	3	5	5	8	7	6	8	11	5	3	5	5	16	6	2	3	4	4	5	5	4	5	6
CE7	0	0	0	0	0	0	0	0	0	0	0	0	0	0	0	0	0	0	0	0	0	0	0	1	0	0	0	0	0	0
CE8	3	2	4	1	4	0	1	3	4	4	3	3	1	3	3	3	3	5	4	5	4	3	4	3	0	3	1	0	0	1
CE9	1	1	2	3	1	1	2	2	1	1	1	1	1	2	2	1	1	1	1	1	1	2	1	2	2	1	1	1	1	1
GH1	3	2	5	5	4	4	2	2	2	3	3	3	1	3	2	3	6	5	5	5	5	2	5	3	2	2	4	2	3	4
GH10	2	8	3	7	1	2	3	0	2	2	4	4	3	3	7	3	4	3	3	5	1	0	1	2	1	2	1	1	2	2
GH105	2	2	2	4	4	3	1	2	2	2	3	3	4	3	2	1	2	3	3	3	3	2	4	2	2	2	2	2	3	2
GH106	2	0	1	5	0	0	0	2	4	2	2	1	0	0	0	0	1	3	2	8	3	0	3	3	0	0	1	1	1	0
GH109	1	0	1	3	1	0	0	1	0	1	2	2	0	1	1	1	2	1	1	0	0	0	1	0	0	0	0	0	0	0
GH11	4	5	5	5	8	4	4	2	2	3	6	6	3	2	7	1	1	3	4	4	9	1	7	4	2	4	4	3	4	4
GH114	2	1	2	5	1	1	4	1	2	2	1	1	0	2	2	2	2	2	2	1	1	0	1	2	1	1	1	0	1	1
GH115	0	1	1	3	1	1	3	0	0	0	0	0	1	1	2	1	1	1	1	5	1	0	3	0	1	1	1	1	1	1
GH12	4	1	5	1	3	3	1	3	4	4	6	6	0	3	4	4	2	3	3	3	5	2	5	3	3	3	3	2	3	3
GH125	1	4	2	3	1	3	3	1	1	1	1	1	3	3	3	1	2	1	1	3	2	1	1	1	3	3	2	2	3	3
GH127	0	0	1	1	1	1	0	1	0	0	0	0	1	0	0	1	2	1	0	1	2	2	3	2	0	1	1	0	1	1
GH128	2	6	3	5	6	5	5	6	2	2	1	1	2	4	5	3	2	1	1	4	8	5	8	8	6	5	5	4	5	5
GH13	15	6	14	12	13	7	6	10	17	18	13	14	5	7	7	17	18	15	14	8	12	11	13	10	6	6	5	5	7	8
GH130	0	0	2	0	0	0	0	0	0	0	0	0	0	0	0	0	0	2	2	0	0	0	0	1	0	0	0	0	0	0
GH131	1	4	1	3	0	0	3	1	1	1	2	2	2	3	5	1	1	1	1	3	0	0	0	1	0	0	0	0	0	0
GH132	2	2	2	1	2	2	1	2	2	2	2	2	2	1	1	1	2	2	2	2	2	2	2	2	2	2	2	2	2	2
GH134	0	0	1	0	1	0	0	1	0	0	3	4	0	1	0	1	0	1	1	0	1	1	1	4	0	0	0	0	0	0
GH135	5	0	1	6	1	0	4	2	5	6	4	4	0	3	4	4	2	3	2	4	2	1	1	2	0	0	0	0	0	0
GH136	0	0	0	0	0	0	0	0	0	0	1	1	0	0	0	0	0	2	2	0	0	0	0	0	0	0	0	0	0	0
GH139	0	1	0	0	1	0	0	0	0	0	0	0	0	0	1	0	0	0	0	0	1	0	2	0	0	0	0	0	0	0
GH140	0	0	0	0	1	0	0	0	1	1	0	0	0	0	0	0	0	0	0	2	0	0	0	0	0	0	0	0	0	0
GH141	0	1	0	0	1	0	1	0	0	0	0	0	0	1	1	0	0	0	0	0	3	0	1	0	0	0	0	0	0	0
GH142	1	0	0	0	0	1	0	0	1	1	1	1	1	0	1	0	0	0	1	1	0	0	0	2	1	1	1	0	1	1
GH145	1	1	0	1	0	0	1	0	1	1	0	0	1	1	1	0	0	0	0	0	0	0	0	0	0	0	0	0	0	0
GH146	1	2	0	2	0	0	1	0	0	0	0	0	0	1	1	0	0	0	0	1	0	0	0	0	0	0	0	0	0	0
GH15	2	2	5	2	4	2	2	5	3	3	3	3	2	3	3	2	2	4	4	4	4	3	5	6	2	3	3	2	2	2
GH152	0	1	0	1	1	1	0	1	0	0	0	0	1	1	1	0	0	0	0	1	1	1	1	1	1	1	1	0	1	1
GH154	0	1	2	4	4	2	2	1	0	0	2	2	1	2	2	1	3	4	4	2	2	0	2	0	2	2	2	1	2	2
GH16	13	17	15	18	12	16	15	13	15	12	13	13	17	14	15	11	11	16	14	20	13	13	11	12	16	16	16	15	16	16
GH162	0	0	1	0	1	0	0	0	0	0	0	0	0	0	0	0	1	1	1	0	1	0	1	0	0	0	0	0	0	0
GH17	4	2	4	4	3	1	6	2	3	3	4	3	4	4	4	4	4	4	4	3	3	3	3	3	1	3	2	1	1	1
GH18	16	20	17	20	25	34	12	26	14	15	14	14	18	10	14	13	22	18	17	27	23	28	21	24	24	28	27	17	24	25
GH2	6	10	10	19	7	12	6	11	5	6	5	5	9	6	10	7	9	10	10	13	8	6	11	9	10	9	10	8	12	12
GH20	3	3	2	5	2	3	3	4	3	3	3	3	3	2	3	2	3	3	2	2	4	2	1	3	3	3	3	3	3	3
GH24	0	0	2	0	0	1	1	0	0	0	1	1	0	0	0	0	0	0	0	0	0	0	0	1	1	0	0	1	1	1
GH25	0	1	2	0	1	1	1	1	0	0	1	1	1	0	0	1	1	1	1	0	1	1	1	1	1	1	1	1	1	1
GH26	1	1	1	0	0	2	0	0	1	1	1	1	0	0	0	0	0	0	0	0	3	0	1	1	0	0	0	0	0	2
GH27	2	3	5	2	3	3	2	3	2	2	2	1	1	3	2	2	2	2	2	3	3	2	3	2	3	2	3	3	3	3
GH28	20	5	16	13	13	5	1	13	20	18	14	13	3	6	4	13	15	15	15	22	17	10	13	15	5	5	6	5	6	3
GH29	1	3	2	2	2	0	1	0	1	1	0	0	2	1	0	1	1	1	1	2	6	1	4	0	0	0	0	0	0	0
GH3	17	21	17	24	22	17	9	21	18	17	16	16	18	13	15	20	19	19	21	42	27	17	28	21	17	16	15	13	17	16
GH30	1	4	6	3	7	5	2	4	1	1	0	0	3	2	2	2	2	3	3	6	6	4	6	3	3	5	5	5	6	6
GH31	8	9	9	12	12	5	7	15	8	8	8	8	5	8	10	11	16	8	8	8	11	8	11	16	5	8	7	5	5	5
GH32	3	2	6	3	5	0	1	2	2	2	11	11	1	2	4	5	7	6	6	4	4	1	8	3	0	2	1	0	0	2
GH33	1	1	1	1	1	0	0	1	0	0	0	0	0	0	0	0	1	2	2	1	1	0	1	1	0	0	0	0	0	0
GH35	5	2	7	7	5	1	2	5	4	3	3	4	5	4	4	4	5	4	4	10	7	3	8	5	1	1	1	1	1	1
GH36	1	2	3	2	2	1	1	0	1	1	1	1	1	1	1	1	1	2	3	1	3	0	1	0	1	1	1	1	1	1
GH37	1	2	1	3	1	2	2	1	1	1	1	1	2	2	2	1	1	1	1	2	1	1	2	1	2	2	2	2	2	2
GH38	1	1	2	1	2	2	1	1	1	1	1	1	1	1	1	1	2	2	2	1	2	2	4	0	1	1	1	1	1	1
GH39	0	0	1	0	1	1	0	0	0	0	0	0	0	0	0	0	0	0	0	0	0	0	1	0	1	0	0	1	1	0
GH4	0	0	0	0	0	0	0	0	0	0	0	0	0	0	0	0	0	0	0	0	0	0	0	0	0	0	0	0	1	1
GH42	0	1	0	0	0	0	0	0	1	1	0	0	0	0	0	1	1	0	0	1	0	0	0	0	0	0	0	0	0	0
GH43	11	18	20	28	13	5	11	14	14	15	15	15	20	11	14	11	17	14	14	32	15	7	15	9	3	5	6	2	4	5
GH45	0	2	0	2	0	1	3	0	0	0	0	0	1	2	3	0	0	0	0	2	0	0	0	0	1	0	0	0	1	1
GH47	5	10	5	10	7	8	7	11	5	5	5	6	9	8	9	5	6	7	6	10	5	8	7	8	8	8	8	8	8	8
GH49	0	0	0	0	0	0	0	1	0	0	0	0	0	0	0	0	0	0	0	2	2	0	1	1	0	0	0	0	0	1
GH5	10	22	20	26	14	10	14	10	13	13	15	15	15	13	19	14	15	17	17	20	14	8	13	11	11	12	11	8	11	12
GH51	3	2	2	2	2	0	2	3	3	3	3	3	2	3	2	1	1	2	1	3	3	1	2	1	1	1	1	0	0	0
GH53	1	1	1	1	1	0	1	1	1	1	1	1	1	1	1	1	1	1	1	1	1	1	1	1	0	0	0	0	0	0
GH54	1	1	2	0	4	2	1	8	1	1	0	0	0	0	1	1	1	1	1	1	6	1	5	7	2	2	2	2	2	2
GH55	3	6	6	3	6	9	6	4	4	4	4	4	5	3	3	5	6	5	4	9	5	5	7	6	10	8	7	9	9	9
GH6	2	4	2	3	1	1	1	1	1	1	1	1	3	3	4	1	1	1	1	4	1	1	0	1	1	1	1	1	1	1
GH62	1	3	2	1	3	2	2	1	1	1	3	2	1	1	3	2	3	2	2	2	3	0	4	1	0	2	2	1	2	2
GH63	1	2	1	2	1	1	1	2	2	1	2	2	1	1	2	1	2	1	1	3	2	2	1	2	1	2	2	1	1	1
GH64	0	3	2	1	5	3	1	5	0	0	0	0	3	1	1	2	1	1	1	3	3	3	4	6	4	3	3	3	3	3
GH65	1	1	1	0	2	1	1	3	1	1	1	1	0	1	1	1	4	1	0	0	2	1	2	3	2	2	2	2	1	1
GH67	1	1	1	1	3	2	1	1	1	1	1	1	1	1	1	1	1	2	2	1	1	1	1	1	1	2	2	1	2	2
GH7	2	6	4	6	3	1	4	2	2	2	3	3	5	3	5	3	3	3	3	6	3	1	2	2	2	2	2	2	1	2
GH71	8	4	3	3	7	7	2	7	13	11	8	8	2	1	1	7	5	3	3	2	9	8	6	6	8	4	4	4	7	7
GH72	7	9	6	12	5	5	7	6	5	5	8	8	6	6	7	8	9	6	6	6	5	5	5	5	4	5	5	5	5	5
GH74	1	1	0	0	1	1	0	0	1	1	0	0	1	0	0	0	0	0	0	1	1	1	1	0	1	1	1	1	1	1
GH75	2	1	2	1	1	5	0	2	2	2	6	6	2	0	1	2	2	1	0	3	1	0	1	2	5	5	6	3	5	5
GH76	11	13	9	7	6	9	5	12	9	9	12	12	12	6	8	9	9	9	9	15	7	6	7	14	10	8	9	9	9	9
GH78	4	5	6	3	6	2	1	8	3	3	2	3	1	1	2	4	6	2	2	11	7	2	7	4	1	3	2	1	2	1
GH79	3	4	5	5	4	4	1	6	3	2	1	1	5	1	2	5	4	2	2	11	3	1	4	3	2	4	4	4	4	4
GH81	1	1	2	2	1	2	2	1	1	1	0	1	1	2	2	1	1	1	1	1	1	1	1	2	2	2	2	2	2	2
GH84	0	0	1	0	0	0	0	0	0	0	0	0	0	0	0	0	0	1	0	0	0	0	0	0	0	0	0	0	0	0
GH85	0	0	0	0	0	0	0	0	0	0	0	0	0	1	1	0	0	0	0	0	0	0	0	0	0	0	0	0	0	0
GH88	1	1	2	5	0	3	1	1	1	1	2	2	1	1	1	0	4	4	4	2	2	0	2	1	3	1	2	0	3	2
GH89	0	0	1	1	1	1	0	2	0	0	0	0	0	0	0	1	2	1	1	0	2	1	2	2	1	1	1	2	1	2
GH92	5	8	5	6	5	7	3	6	4	4	5	5	6	6	7	4	5	5	5	7	5	5	5	6	8	8	8	7	7	7
GH93	1	5	2	2	4	2	2	5	2	2	2	2	4	2	3	2	7	3	3	4	4	2	4	3	1	2	3	0	2	2
GH94	0	1	0	1	0	0	1	0	0	0	0	0	1	0	1	0	0	0	0	1	0	0	0	0	0	0	0	0	0	0
GH95	2	1	2	2	3	5	1	0	3	3	1	1	0	1	2	2	1	2	2	4	3	0	5	0	5	4	4	4	5	5
GH99	0	0	0	0	0	0	0	0	0	0	0	0	0	0	0	0	0	0	0	0	0	0	0	0	0	1	1	0	0	0
GT1	8	8	6	5	7	5	5	4	8	8	13	13	4	5	7	5	8	6	5	16	7	6	9	7	6	6	5	6	6	7
GT15	3	5	3	3	5	4	4	5	3	3	3	3	6	3	3	3	3	3	3	6	5	5	5	5	4	4	4	4	4	4
GT17	0	1	0	0	0	1	0	0	1	0	0	0	0	0	0	0	0	0	0	1	0	0	0	0	1	1	1	0	1	1
GT2	16	15	18	16	21	16	14	14	16	15	14	15	15	16	16	17	17	22	20	21	19	16	19	15	14	15	14	14	15	14
GT20	7	3	6	3	6	5	3	7	6	6	6	6	3	3	3	5	8	5	5	3	6	7	6	7	4	5	5	4	4	5
GT21	1	1	1	1	1	1	1	1	1	1	1	1	1	1	1	1	1	1	1	1	1	1	1	1	1	1	1	1	1	1
GT22	4	4	4	4	4	4	4	4	4	4	4	4	4	4	4	3	4	4	4	4	4	4	4	3	3	4	4	4	4	4
GT24	1	1	1	1	1	1	1	1	1	1	1	1	1	1	1	1	1	1	1	1	1	1	1	1	1	1	1	1	1	0
GT25	6	4	0	2	1	1	3	1	2	2	6	8	5	1	0	2	3	2	2	2	1	1	1	1	0	0	0	1	1	1
GT3	1	1	1	1	1	1	1	1	1	1	1	1	1	1	1	1	1	1	1	1	1	1	1	1	1	1	1	1	1	1
GT32	8	10	6	3	4	6	4	9	9	8	10	10	2	5	5	9	9	6	7	3	4	5	6	11	6	6	7	6	6	6
GT33	1	1	1	1	1	1	1	1	1	1	1	1	1	1	1	1	1	1	1	1	1	1	1	1	1	1	1	1	1	1
GT34	3	2	3	5	4	2	6	5	2	2	2	2	2	7	6	3	2	4	4	2	3	4	2	4	2	2	2	2	2	2
GT35	1	1	1	1	1	1	1	1	1	1	1	1	1	1	1	1	1	1	1	1	1	1	1	1	1	1	1	1	1	1
GT39	3	3	3	3	3	3	3	3	3	3	3	3	3	3	3	3	3	3	3	3	3	3	3	3	3	3	3	3	3	3
GT4	5	5	7	4	5	5	4	6	4	5	5	6	5	4	4	6	5	7	7	6	6	6	7	6	5	5	5	5	5	5
GT41	0	0	0	0	0	0	0	1	0	0	0	0	0	0	0	0	0	0	0	0	0	0	0	0	0	0	0	0	0	0
GT48	1	1	1	1	1	1	1	1	1	1	1	1	1	1	1	1	1	1	1	1	1	1	1	1	1	1	1	1	1	1
GT50	1	1	1	1	1	1	1	1	1	1	1	1	1	1	1	1	1	1	1	1	1	1	1	1	1	1	1	1	1	1
GT54	0	0	0	0	0	0	0	0	0	0	0	0	0	0	1	0	0	0	0	0	0	0	0	0	1	1	0	0	0	0
GT55	0	0	0	0	0	0	0	0	0	0	0	0	0	1	1	0	0	0	0	0	0	0	0	0	0	0	0	0	0	0
GT57	2	2	2	2	2	2	2	2	2	2	2	2	2	2	2	2	2	2	2	2	2	2	2	2	2	2	2	2	2	2
GT58	1	1	1	1	1	1	1	1	1	1	1	1	1	1	1	1	1	1	1	1	1	1	1	1	1	1	1	1	1	1
GT59	1	1	1	1	1	1	1	1	1	1	1	1	1	1	1	1	1	1	1	1	1	1	1	1	1	1	1	1	1	1
GT62	3	3	3	3	3	3	3	3	3	3	3	3	3	3	4	3	3	3	3	4	3	3	3	3	3	3	3	3	3	3
GT64	0	0	0	0	0	2	0	0	0	0	0	0	0	0	0	0	0	0	0	0	0	0	0	0	2	2	2	2	2	2
GT66	1	1	1	1	1	1	1	1	1	1	1	1	1	1	1	1	1	1	1	1	1	1	1	1	1	1	1	1	1	1
GT69	6	4	3	3	2	4	2	3	4	4	2	2	3	2	3	2	2	4	4	3	2	1	2	3	4	4	4	2	4	4
GT71	4	1	4	0	1	1	2	2	7	7	6	8	0	2	1	2	3	4	4	2	1	2	1	2	1	1	1	1	1	1
GT76	2	1	1	1	1	1	1	1	2	2	1	1	1	1	1	1	1	1	1	1	1	1	1	1	1	1	1	1	1	1
GT8	4	4	5	11	3	4	9	5	5	4	2	3	4	7	6	2	4	4	4	4	2	3	3	5	4	3	4	3	3	4
GT90	6	7	7	5	2	6	7	3	4	5	11	9	6	4	4	6	6	5	5	7	2	2	2	3	5	7	7	6	6	6
GT91	0	0	0	0	0	0	0	0	0	1	0	0	0	0	0	0	0	0	0	0	0	0	0	0	0	0	0	0	0	0
PL1	7	3	4	7	3	0	2	2	6	6	9	10	2	8	4	5	4	3	2	19	3	2	3	2	0	1	2	0	0	0
PL11	0	0	0	1	0	0	0	0	0	0	0	0	0	0	0	0	0	0	1	1	0	0	0	0	0	0	0	0	0	0
PL20	0	1	1	0	1	2	0	1	0	0	1	1	1	0	0	1	1	0	0	0	1	0	1	1	1	2	2	2	2	2
PL26	0	0	1	1	1	0	1	1	1	1	1	1	1	1	1	1	1	2	2	3	1	1	1	1	0	0	0	0	0	0
PL27	1	0	0	0	0	0	0	0	0	0	0	0	0	0	0	0	0	0	0	1	0	0	0	0	0	0	0	0	0	0
PL3	0	1	0	4	0	0	1	0	0	0	3	3	0	6	2	1	1	0	0	7	0	0	0	0	0	0	0	0	0	0
PL35	0	0	0	0	1	0	0	1	0	0	0	0	0	0	0	0	0	1	1	0	1	0	1	1	0	0	0	0	0	0
PL4	2	5	2	4	0	0	1	0	3	3	2	2	5	4	4	2	2	3	3	7	0	0	0	0	0	0	0	0	0	0
PL7	0	0	1	1	1	3	0	2	1	1	1	1	0	0	0	0	1	0	0	0	0	1	1	1	2	3	3	2	3	3
PL8	0	0	0	0	0	1	0	0	0	0	0	0	0	0	0	0	0	0	0	0	0	0	0	0	1	1	1	1	1	1
PL9	0	0	0	1	0	0	0	0	0	0	1	1	0	1	0	0	0	0	0	1	0	0	0	0	0	0	0	0	0	0

## Sheet: Supplementary Table 5
Supplementary Table 5. Statistics of antiSMASH annotation for secondary metabolite biosynthesis genes
ID	Description	Westerdykella dispersa F012	Trichoderma lixii F014	Talaromyces fuscoviridis F034	Aspergillus tubingensis F023	Penicillium brefeldianum F032	Neoroussoella solani F033	Arthrinium marii F035	Penicillium variabile HXQ-H1	Aspergillus aculeatinus GCA_003184765	Aspergillus aculeatus GCA_001890905	Aspergillus albertensis GCA_009193605	Aspergillus alliaceus GCA_009176365	Daldinia sp. GCA_002120325	Leptosphaeria maculans GCA_000230375	Parastagonospora nodorum GCA_000146915	Penicillium antarcticum GCA_002072345	Penicillium arizonense GCA_001773325	Penicillium brasilianum GCA_001048715	Penicillium brasilianum GCA_002016555	Pestalotiopsis fici GCA_000516985	Talaromyces amestolkiae GCA_001896365	Talaromyces atroroseus GCA_001907595	Talaromyces cellulolyticus GCA_000829775	Talaromyces islandicus GCA_000985935	Trichoderma arundinaceum GCA_003012105	Trichoderma asperellum GCA_003025105	Trichoderma atroviride GCA_000171015	Trichoderma citrinoviride GCA_003025115	Trichoderma guizhouense GCA_002022785	Trichoderma harzianum GCA_000988865
arylpolyene	Aryl polyene cluster	0	0	0	0	0	0	0	0	1	1	0	0	0	0	0	0	0	1	0	0	0	0	1	0	0	0	0	0	0	0
cf_fatty_acid	Possible fatty acid cluster	2	2	5	6	4	3	4	4	3	4	6	6	3	3	3	3	3	3	3	4	5	4	4	3	2	3	2	2	2	2
cf_putative	Putative cluster of unknown type identified with the ClusterFinder algorithm	38	91	102	78	68	131	94	115	63	67	83	81	85	32	78	78	95	75	71	147	103	65	113	88	64	72	85	51	91	84
cf_saccharide	Possible saccharide cluster	1	1	0	2	1	0	1	0	0	1	2	2	0	0	0	2	1	1	1	0	0	1	0	0	0	1	1	0	1	1
indole	Indole cluster	0	0	1	2	5	2	2	3	8	6	4	4	2	1	2	4	0	2	2	5	2	1	3	1	1	0	0	0	0	0
nrps	Non-ribosomal peptide synthetase cluster	11	22	14	21	15	7	14	17	23	24	20	23	7	6	13	16	20	14	15	12	16	17	11	21	20	18	14	12	21	17
other	Cluster containing a secondary metabolite-related protein that does not fit into any other category	5	7	13	11	3	7	3	12	19	16	11	10	5	3	2	7	6	7	8	8	9	9	12	9	4	4	4	6	8	7
phosphonate	Phosphonate cluster	0	0	1	0	0	1	0	0	1	0	0	0	0	0	0	0	0	0	0	0	1	0	1	0	0	0	0	0	0	0
siderophore	Siderophore cluster	0	0	0	2	0	0	0	1	1	1	1	1	0	0	0	0	1	1	1	0	0	0	0	1	0	0	0	0	0	0
t1pks	Type I PKS (Polyketide synthase)	13	17	21	21	14	16	20	24	17	15	20	19	11	6	13	12	18	9	12	17	23	11	22	20	9	6	8	5	17	14
t3pks	Type III PKS	0	0	0	1	0	0	1	1	1	1	1	1	1	1	2	1	1	1	1	1	0	0	0	1	0	0	0	0	0	0
terpene	Terpene	2	3	6	13	5	7	10	2	9	7	10	8	4	4	5	4	4	4	5	5	5	4	7	2	6	10	7	3	4	3
Total	-	72	143	163	157	115	174	149	179	146	143	158	155	118	56	118	127	149	118	119	199	164	112	174	146	106	114	121	79	144	128
